# Supplementary material for: Dynamic Changes in Host Immune Response During Crimean–Congo Hemorrhagic Fever and Severe Fever with Thrombocytopenia Syndrome in Mice
Source: Viruses. 2026 Apr 28;18(5):504. doi: 10.3390/v18050504 (PMC13211718; doi:10.3390/v18050504)
Supplement: Supplementary file 1 [file viruses-18-00504-s001.zip]

Archive with 2 entries (2 files):
- Supplementary tables_1-4.pdf
- Supplementary fig.1.pptx
